# Supplementary material for: Abh, AbrB3, and Spo0A play distinct regulatory roles during polymyxin synthesis in Paenibacillus polymyxa SC2
Source: Microbiol Spectr. 2023 Dec 6;12(1):e02293-23. doi: 10.1128/spectrum.02293-23 (PMC10782996; doi:10.1128/spectrum.02293-23)
Supplement: Table S1 — Bacterial strains, plasmids, and primers used in this study. [file spectrum.02293-23-s0002.xlsx]

## Sheet: Sheet1
Table S1 Bacterial strains, plasmids, primers used in this study
Strains and plasmids used in this study
Strains	description	reference
Paenibacillus polymyxa SC2	wild strain	This study
SC2-M1	Spontaneous mutant of P. polymyxa SC2	(19)
SC2-M1(Arg)	SC2-M1 with correct spo0A sequence	This study
Escherichia coli DH5α	F-φ80 lacZΔM15 Δ(lacZYA-argF) U169 endA1 recA1 hsdR17(rk−,mk+) supE44λ- thi-1 gyrA96 relA1 phoA	TransGen Biotech
Trans110	rpsL (StrR) thr leu thi-1 lacY galK galT ara tonA tsx dam dcm supE44 Δ(lac-proAB)/[F’traD36 proAB lacIqlacZΔM15]	TransGen Biotech
BL21(DE3)	F−ompT hsdS(rB− mB−) dcm(DE3)	TransGen Biotech
Δabh	abh deletion mutant of SC2-M1, Cmr	This study
Δspo0A	spo0A deletion mutant of SC2-M1, Cmr	This study
Δabh-pHY-abh	complementation strain of abh	This study
Δspo0A-pHY-spo0A	complementation strain of spo0A	This study
Δabh-pHY	strain for gene complementation (negtive control), Cmr	This study
Δspo0A-pHY	strain for gene complementation (negtive control), Cmr	This study
M1-pHY-abh	Strain for gene abh overexpression, Cmr	This study
M1-pHY-abrB3	Strain for gene abrB3 overexpression, Cmr	This study
M1-pHY	strain for gene complementation (negtive control), Cmr	This study
BL21-pET28b (+)-abh	protein expression for Abh, Kanr	This study
BL21-pET28b (+)-abrB3	protein expression for AbrB3, Kanr	This study
BL21-pET28b (+)-spo0A	protein expression for Spo0A, Kanr	This study
Plasmids
pRN5101	knockout vector；thermosensitive plasmid Ampr, Eryr	Institute of Plant Protection, Chinese Academy of Agriculture Sciences, China
pRN5101-abh	abh gene deletion mutant plasmid; Ampr, Eryr, Cmr	This study
pRN5101-spo0A	spo0A gene deletion mutant plasmid; Ampr, Eryr, Cmr	This study
pHY300PLK	shuttle vector; Ampr, Tetr	TaKaRa
pHY300PLK-Pgap-gfp-cm	GFP reporter plasmid; Ampr, Tetr	(36)
pHY300PLK-gfp	GFP reporter plasmid (negative control); Ampr, Tetr	(36)
pHY300PLK-Ppmx-gfp	promoter activity assay vector	This study
pHY-abh	Plasmid for gene abh overexpression and complementation; Ampr, Tetr, and Cmr	This study
pHY-abrB3	Plasmid for gene abrB3 overexperssion; Ampr, Tetr, and Cmr	This study
pHY-spo0A	Plasmid for gene spo0A complementation; Ampr, Tetr, and Cmr	This study
pET28b(+)	Protein expression, N-His, N-Thrombin, N-T7, C-His	TaKaRa
pET28b(+)-abh	Protein expression for Abh, Kanr	This study
pET28b(+)-abrB3	Protein expression for AbrB3, Kanr	This study
pET28b(+)-spo0A	Protein expression for Spo0A, Kanr	This study
pDG1661	Integration vector; Cmr, Spcr , Ampr	(40)
Primers used in this study
Primers	sequences(5'-3')	founction
pmxAF	TGCTCTAGAAGACTGTCCCGTTCATGCC	Amplification of the promoter region of pmx cluster
pmxAR	CGGGATCCGTGACAATAATGTCAATGG
pmxABF	5'-Biotin –AGACTGTCCCGTTCATGCCA	Fragment Ppmx amplificated (EMSA)
pmxABR	GTGACAATAATGTCAATGGCTTTCG
abhBF	5'-Biotin –ATGTAATTCACAGCCCC	Fragment Pabh amplificated (EMSA)
abhBR	ATGATAACCTCCTTTTTTATATCC
abrB3BF	5'-Biotin –GATATCAGCTCCTTTAATATTCG	Fragment PabrB3amplificated (EMSA)
abrB3BR	AATAAATCAGGCTCCTCTCG
spo0ABF	5'-Biotin –TGGCCTTAAGATTTTTTTGTCG	Fragment Pspo0A amplificated (EMSA)
spo0ABR	TGTACTTCCTCCTTATTGAGTGT
abh-qF1	CTAGCTAGCTCAGACTTCGCTTGCTC	deletion of abh
abh-qR1	CTTGTTTCGGCGTGGCTACAGCTTGCTATCCTACAT
abh-qF2	GATAGCAAGCTGTAGCCACGCCGAAACAAGC
abh-qR2	AAGGAGGTTATCATTCATGTTTGACAGCTTATCATC
abh-qF3	AGCTGTCAAACATGAATGATAACCTCCTTTTTTATATCCTT
abh-qR3	CGGGATCCCAATCGGATCGTATTCCAGA
spo0A-qF1	CTAGCTAGCGTAGTGGAGAGATTGTGCA	deletion of spo0A
spo0A-qR1	AGCTGTCAAACATGATGTACTTCCTCCTTATTGAGTG
spo0A-qF2	TAAGGAGGAAGTACATCATGTTTGACAGCTTATCATCG
spo0A-qR2	CGTCTCATCAGACTTCCACGCCGAAACAAGC
spo0A-qF3	CTTGTTTCGGCGTGGAAGTCTGATGAGACGCG
spo0A-qR3	CGGGATCCGTCTGATCAGTCCCGTCT
abhcF1	CAAGCTTCTAGAGATCTGTTCATCCCTCCACATCG	overexpression and complementation abh
abhcR1	TACCTGTACTTTTCAATCAAATCACTCCTCTTTCTTAATC
abhcF2	AAGAGGAGTGATTTGATTGAAAAGTACAGGTATGACACG
abhcR2	CCGGGGATCCGTCGAC TTATAGCAATTTTTTGAGCTGGG
abhcF3	CAAAAAATTGCTATAATCATGTTTGACAGCTTATCATC
abhcR3	CGGGGATCCGTCGACCCACGCCGAAACAAG
abrB3cF1	CAAGCTTCTAGAGATCTGTTCATCCCTCCACATCG	overexpression abrB3
abrB3cR1	AGTGGATTTCATCATTCAAATCACTCCTCTTTCTTAATC
abrB3cF2	AAGAGGAGTGATTTGAATGATGAAATCCACTGGTATTG
abrB3cR2	AGCTGTCAAACATGATCAGTTTGTCACAGGTGTTG
abrB3cF3	CCTGTGACAAACTGATCATGTTTGACAGCTTATCATC
abrB3cR3	CGGGGATCCGTCGACCCACGCCGAAACAAG
spo0AcF1	CAAGCTTCTAGAGATCTGTTCATCCCTCCACATCG	complementation spo0A
spo0AcR1	CTCAATTTTTTGCAATCAAATCACTCCTCTTTCTTAATC
spo0AcF2	AAGAGGAGTGATTTGATTGCAAAAAATTGAGGTATTGT
spo0AcR2	AGCTGTCAAACATGATCAGGACACCTTATTCTCAAT
spo0AcF3	AATAAGGTGTCCTGATCATGTTTGACAGCTTATCATC
spo0AcR3	CGGGGATCCGTCGACCCACGCCGAAACAAG
abh-PF	GAATTCGAGCTCCGTCGACTTGAAAAGTACAGGTATGAC	protein expression for Abh
abh-PR	GTGGTGGTGGTGCTCGAGTTATAGCAATTTTTTGAGCTGG
abrB3-PF	GAATTCGAGCTCCGTCGACATGATGAAATCCACTGGT	protein expression for AbrB3
abrB3-PR	GTGGTGGTGGTGCTCGAGTCAGTTTGTCACAGGTG
spo0A-PF	ATTCGAGCTCCGTCGACTTGCAAAAAATTGAGGTATTGTTG	protein expression for Spo0A
spo0A-PR	TGGTGGTGGTGCTCGAGTCAGGACACCTTATTCTCAATCC
GAPDH-F	TGAAGGCTTGATGACTACA	qRT-PCR; (21)
GAPDH-R	TAACCAGACCGATTGCTT
pmxA-QF	TTATGCAAGAGCGACTGA	qRT-PCR; (21)
pmxA-QR	AGCGACGATTATACCTTGA
abh-QF	AAGTACAGGTATGACACGTCCCC	qRT-PCR
abh-QR	AATCTCAACAGGATCACCCACAT
abrB3-QF	CGGACGTGTTGTTATTCCAATC	qRT-PCR
abrB3-QR	TTGCCGCAGAAGATACAAGCAG
