# Supplementary material for: Abh, AbrB3, and Spo0A play distinct regulatory roles during polymyxin synthesis in Paenibacillus polymyxa SC2
Source: Microbiol Spectr. 2023 Dec 6;12(1):e02293-23. doi: 10.1128/spectrum.02293-23 (PMC10782996; doi:10.1128/spectrum.02293-23)
Supplement: Table S2 — Candidate binding protein bound to Ppmx identified by DNA pulldown assay. [file spectrum.02293-23-s0003.xlsx]

## Sheet: Sheet1
Table S2 Candidate binding protein bound to Ppmx identified by DNA pull-down assay
	Reference	PepCount	UniquePepCount	CoverPercent	MW	PI
BL5h group
$133-1	tr|E3E4P0|E3E4P0_PAEPS Transcriptional regulator OS=Paenibacillus polymyxa (strain SC2) OX=886882 GN=glnR1 PE=4 SV=1	2	2	0.0876	15693	9.9	*
$150-1	tr|E3E804|E3E804_PAEPS Transcriptional regulator OS=Paenibacillus polymyxa (strain SC2) OX=886882 GN=resD3 PE=4 SV=1	2	2	0.0924	27146.9	5.23	*
$219-1	tr|E3E503|E3E503_PAEPS Fur family transcriptional regulator OS=Paenibacillus polymyxa (strain SC2) OX=886882 GN=fur3 PE=3 SV=1	1	1	0.0798	18737.9	6.24	*
$229-1	tr|E3E6A8|E3E6A8_PAEPS Transcriptional regulator OS=Paenibacillus polymyxa (strain SC2) OX=886882 GN=PPSC2_18765 PE=4 SV=2	1	1	0.0083	81880.5	5.01	*
$242-1	tr|E3E7P0|E3E7P0_PAEPS ArsR family transcriptional regulator OS=Paenibacillus polymyxa (strain SC2) OX=886882 GN=PPSC2_13500 PE=4 SV=1	1	1	0.0197	35601.5	4.84	*
$249-1	tr|E3E870|E3E870_PAEPS Putative regulatory protein PPSC2_15465 OS=Paenibacillus polymyxa (strain SC2) OX=886882 GN=ylzA PE=3 SV=1	1	1	0.1512	9563.81	6.27	*
$317-1	tr|E3EDU7|E3EDU7_PAEPS AbrB family transcriptional regulator OS=Paenibacillus polymyxa (strain SC2) OX=886882 GN=abrB3 PE=4 SV=1	1	1	0.0833	9433.07	6.24	*
$325-1	tr|E3EES2|E3EES2_PAEPS DeoR faimly transcriptional regulator OS=Paenibacillus polymyxa (strain SC2) OX=886882 GN=fruR1 PE=4 SV=1	1	1	0.0323	27679.8	8.73	*
$355-1	tr|E3EHP1|E3EHP1_PAEPS ArsR family transcriptional regulator OS=Paenibacillus polymyxa (strain SC2) OX=886882 GN=arsR5 PE=4 SV=1	1	1	0.0193	35717.4	6.01	*
$364-1	tr|E3EJE0|E3EJE0_PAEPS Probable transcriptional regulatory protein PPSC2_11550 OS=Paenibacillus polymyxa (strain SC2) OX=886882 GN=yeeI PE=3 SV=2	1	1	0.046	26354.1	4.51	*
NF5h group
$99-1	tr|E3E627|E3E627_PAEPS Rrf2 family transcriptional regulator OS=Paenibacillus polymyxa (strain SC2) OX=886882 GN=nsrR1 PE=4 SV=1	1	1	0.047	16611.9	6.3
BL10h group
$278-1	tr|E3EJ86|E3EJ86_PAEPS DeoR faimly transcriptional regulator OS=Paenibacillus polymyxa (strain SC2) OX=886882 GN=yulB PE=4 SV=1	6	6	0.1984	28228	5.72
$245-1	tr|E3E857|E3E857_PAEPS Stage 0 sporulation protein A homolog OS=Paenibacillus polymyxa (strain SC2) OX=886882 GN=spo0A PE=4 SV=1	7	6	0.2247	29922.3	6.01
$302-1	tr|E3E4P0|E3E4P0_PAEPS Transcriptional regulator OS=Paenibacillus polymyxa (strain SC2) OX=886882 GN=glnR1 PE=4 SV=1	5	5	0.4161	15693	9.9
$334-1	tr|E3EFI7|E3EFI7_PAEPS AsnC family transcriptional regulator OS=Paenibacillus polymyxa (strain SC2) OX=886882 GN=lrp1 PE=4 SV=1	5	5	0.2892	19042.6	4.91
$349-1	tr|E3E870|E3E870_PAEPS Putative regulatory protein PPSC2_15465 OS=Paenibacillus polymyxa (strain SC2) OX=886882 GN=ylzA PE=3 SV=1	6	4	0.3488	9563.81	6.27	*
$353-1	tr|E3EDJ6|E3EDJ6_PAEPS Rha family transcriptional regulator OS=Paenibacillus polymyxa (strain SC2) OX=886882 GN=PPSC2_06380 PE=4 SV=1	6	4	0.5479	8519.68	9.8
$409-1	tr|E3EDU7|E3EDU7_PAEPS AbrB family transcriptional regulator OS=Paenibacillus polymyxa (strain SC2) OX=886882 GN=abrB3 PE=4 SV=1	4	4	0.381	9433.07	6.24
$426-1	tr|E3EHN0|E3EHN0_PAEPS LysR family transcriptional regulator OS=Paenibacillus polymyxa (strain SC2) OX=886882 GN=lysR1 PE=3 SV=1	4	4	0.1284	33885.8	7.01	*
$427-1	tr|E3EI68|E3EI68_PAEPS MarR family transcriptional regulator OS=Paenibacillus polymyxa (strain SC2) OX=886882 GN=ykoM1 PE=4 SV=1	4	4	0.2662	17590.8	7.87	*
$444-1	tr|E3E836|E3E836_PAEPS Fur family transcriptional regulator OS=Paenibacillus polymyxa (strain SC2) OX=886882 GN=fur1 PE=3 SV=1	4	3	0.1697	19028.3	5.99
$466-1	tr|E3E6M7|E3E6M7_PAEPS LysR family transcriptional regulator OS=Paenibacillus polymyxa (strain SC2) OX=886882 GN=rbcR3 PE=3 SV=1	3	3	0.0833	33671.5	5.44	*
$541-1	tr|E3EES2|E3EES2_PAEPS DeoR faimly transcriptional regulator OS=Paenibacillus polymyxa (strain SC2) OX=886882 GN=fruR1 PE=4 SV=1	3	3	0.1048	27679.8	8.73	*
$547-1	tr|E3EFL1|E3EFL1_PAEPS Transcriptional regulator OS=Paenibacillus polymyxa (strain SC2) OX=886882 GN=mprA1 PE=4 SV=1	3	3	0.131	26079.8	5.23
$566-1	tr|E3EI52|E3EI52_PAEPS Regulator OS=Paenibacillus polymyxa (strain SC2) OX=886882 GN=abh PE=4 SV=1	3	3	0.1948	17460.3	9.56	*
$574-1	tr|E3EJE0|E3EJE0_PAEPS Probable transcriptional regulatory protein PPSC2_11550 OS=Paenibacillus polymyxa (strain SC2) OX=886882 GN=yeeI PE=3 SV=2	3	3	0.1088	26354.1	4.51
$604-1	tr|E3E4W3|E3E4W3_PAEPS LacI family transcriptional regulator OS=Paenibacillus polymyxa (strain SC2) OX=886882 GN=rbsB5 PE=4 SV=1	2	2	0.0997	40507.8	5.69
$632-1	tr|E3E7Q9|E3E7Q9_PAEPS Regulatory protein OS=Paenibacillus polymyxa (strain SC2) OX=886882 GN=tenI PE=4 SV=2	2	2	0.0812	21038.1	6.49
$669-1	tr|E3EAU3|E3EAU3_PAEPS Fur family transcriptional regulator OS=Paenibacillus polymyxa (strain SC2) OX=886882 GN=perR3 PE=3 SV=1	2	2	0.1145	15019.9	6.22
$672-1	tr|E3EB62|E3EB62_PAEPS Transcriptional regulator OS=Paenibacillus polymyxa (strain SC2) OX=886882 GN=sinR PE=4 SV=1	2	2	0.1404	13052.9	5.49	*
$673-1	tr|E3EB98|E3EB98_PAEPS Stress-responsive transcriptional regulator OS=Paenibacillus polymyxa (strain SC2) OX=886882 GN=PPSC2_20930 PE=4 SV=1	2	2	0.0807	17954.9	8.59
$676-1	tr|E3EBH8|E3EBH8_PAEPS LacI family transcriptional regulator OS=Paenibacillus polymyxa (strain SC2) OX=886882 GN=rbsR3 PE=4 SV=2	2	2	0.0585	36997.9	6.15	*
$726-1	tr|E3EGE4|E3EGE4_PAEPS Central glycolytic genes regulator OS=Paenibacillus polymyxa (strain SC2) OX=886882 GN=cggR PE=4 SV=1	2	2	0.058	37625.9	5.51
$737-1	tr|E3EHI6|E3EHI6_PAEPS XRE family transcriptional regulator OS=Paenibacillus polymyxa (strain SC2) OX=886882 GN=PPSC2_10225 PE=4 SV=1	2	2	0.0769	38231.6	5.02	*
$746-1	tr|E3EIG2|E3EIG2_PAEPS HTH-type transcriptional regulator OS=Paenibacillus polymyxa (strain SC2) OX=886882 GN=yvbF PE=3 SV=1	2	2	0.0963	22099.4	5.46
$775-1	tr|A0A0D5ZC82|A0A0D5ZC82_PAEPS MarR family transcriptional regulator OS=Paenibacillus polymyxa (strain SC2) OX=886882 GN=marR1 PE=4 SV=1	1	1	0.0638	16510.9	6.74	*
$796-1	tr|E3E512|E3E512_PAEPS HxlR family transcriptional regulator OS=Paenibacillus polymyxa (strain SC2) OX=886882 GN=ydeP7 PE=4 SV=1	1	1	0.0702	13497.7	9.23	*
$835-1	tr|E3E6G9|E3E6G9_PAEPS Rrf2 family transcriptional regulator OS=Paenibacillus polymyxa (strain SC2) OX=886882 GN=yrzC PE=4 SV=1	1	1	0.036	15578.6	4.92	*
$857-1	tr|E3E7U4|E3E7U4_PAEPS Transcriptional regulator OS=Paenibacillus polymyxa (strain SC2) OX=886882 GN=PPSC2_14115 PE=4 SV=1	1	1	0.087	18595.3	6.07
$861-1	tr|E3E804|E3E804_PAEPS Transcriptional regulator OS=Paenibacillus polymyxa (strain SC2) OX=886882 GN=resD3 PE=4 SV=1	1	1	0.0378	27146.9	5.23	*
$884-1	tr|E3E8Z0|E3E8Z0_PAEPS Transcriptional regulator OS=Paenibacillus polymyxa (strain SC2) OX=886882 GN=yobV11 PE=4 SV=1	1	1	0.0219	36393.8	8.54	*
$906-1	tr|E3EAB6|E3EAB6_PAEPS ArsR family transcriptional regulator OS=Paenibacillus polymyxa (strain SC2) OX=886882 GN=cadC5 PE=4 SV=1	1	1	0.0492	14079.9	6.37	*
$921-1	tr|E3EAV1|E3EAV1_PAEPS Regulator OS=Paenibacillus polymyxa (strain SC2) OX=886882 GN=abrB9 PE=4 SV=1	1	1	0.0705	17924.5	8.68	*
$922-1	tr|E3EAW1|E3EAW1_PAEPS Regulator OS=Paenibacillus polymyxa (strain SC2) OX=886882 GN=abrB11 PE=4 SV=1	1	1	0.0828	16725.3	9.23
$925-1	tr|E3EAZ8|E3EAZ8_PAEPS Transcriptional regulator OS=Paenibacillus polymyxa (strain SC2) OX=886882 GN=PPSC2_24990 PE=4 SV=1	1	1	0.0598	26811.5	4.85	*
$928-1	tr|E3EB94|E3EB94_PAEPS LuxR family transcriptional regulator OS=Paenibacillus polymyxa (strain SC2) OX=886882 GN=yvqC PE=4 SV=1	1	1	0.0556	23675.9	4.75
$945-1	tr|E3EC15|E3EC15_PAEPS PhoP family transcriptional regulator OS=Paenibacillus polymyxa (strain SC2) OX=886882 GN=walR3 PE=4 SV=1	1	1	0.0576	27367.2	5.27	*
$953-1	tr|E3ECL1|E3ECL1_PAEPS IclR family transcriptional regulator OS=Paenibacillus polymyxa (strain SC2) OX=886882 GN=kdgR1 PE=4 SV=1	1	1	0.0567	27122.9	5.53	*
$964-1	tr|E3ED10|E3ED10_PAEPS Crp/Fnr family transcriptional regulator OS=Paenibacillus polymyxa (strain SC2) OX=886882 GN=M1-1022 PE=4 SV=1	1	1	0.0523	18869.9	8.03
$982-1	tr|E3EDI3|E3EDI3_PAEPS Transcriptional regulator OS=Paenibacillus polymyxa (strain SC2) OX=886882 GN=tetR3 PE=4 SV=1	1	1	0.0531	26530.4	5.4	*
$1017-1	tr|E3EFY6|E3EFY6_PAEPS Fatty acid biosynthesis transcriptional regulator OS=Paenibacillus polymyxa (strain SC2) OX=886882 GN=ylpC PE=4 SV=2	1	1	0.0455	22698.5	6.1	*
$1029-1	tr|E3EGH2|E3EGH2_PAEPS TetR family transcriptional regulator OS=Paenibacillus polymyxa (strain SC2) OX=886882 GN=yvkB PE=4 SV=1	1	1	0.0415	22277.5	8.56	*
$1034-1	tr|E3EGQ3|E3EGQ3_PAEPS Transcriptional regulator OS=Paenibacillus polymyxa (strain SC2) OX=886882 GN=arpU1 PE=4 SV=1	1	1	0.0309	18572.9	9.14	*
$1066-1	tr|E3EIW5|E3EIW5_PAEPS MarR family transcriptional regulator OS=Paenibacillus polymyxa (strain SC2) OX=886882 GN=ykvE PE=4 SV=1	1	1	0.0719	17406.5	7.03	*
$1077-1	tr|E3EJB4|E3EJB4_PAEPS Transcriptional regulator OS=Paenibacillus polymyxa (strain SC2) OX=886882 GN=yrxA PE=4 SV=1	1	1	0.067	19834.2	5.38	*
NF10h group
	Reference	PepCount	UniquePepCount	CoverPercent	MW	PI
$130-1	tr|E3E4P0|E3E4P0_PAEPS Transcriptional regulator OS=Paenibacillus polymyxa (strain SC2) OX=886882 GN=glnR1 PE=4 SV=1	3	3	0.1533	15693	9.9
$243-1	tr|E3E7P0|E3E7P0_PAEPS ArsR family transcriptional regulator OS=Paenibacillus polymyxa (strain SC2) OX=886882 GN=PPSC2_13500 PE=4 SV=1	2	2	0.0426	35601.5	4.84
$285-1	tr|E3EDU7|E3EDU7_PAEPS AbrB family transcriptional regulator OS=Paenibacillus polymyxa (strain SC2) OX=886882 GN=abrB3 PE=4 SV=1	2	2	0.1667	9433.07	6.24
$317-1	tr|E3EGC4|E3EGC4_PAEPS ATP phosphoribosyltransferase regulatory subunit OS=Paenibacillus polymyxa (strain SC2) OX=886882 GN=hisZ PE=3 SV=1	2	2	0.0374	44606.3	5.12
$318-1	tr|E3EGE4|E3EGE4_PAEPS Central glycolytic genes regulator OS=Paenibacillus polymyxa (strain SC2) OX=886882 GN=cggR PE=4 SV=1	2	2	0.0348	37625.9	5.51
$341-1	tr|E3EJ86|E3EJ86_PAEPS DeoR faimly transcriptional regulator OS=Paenibacillus polymyxa (strain SC2) OX=886882 GN=yulB PE=4 SV=1	2	2	0.0516	28228	5.72
$343-1	tr|E3EJE0|E3EJE0_PAEPS Probable transcriptional regulatory protein PPSC2_11550 OS=Paenibacillus polymyxa (strain SC2) OX=886882 GN=yeeI PE=3 SV=2	2	2	0.0628	26354.1	4.51
$352-3	tr|E3EDJ6|E3EDJ6_PAEPS Rha family transcriptional regulator OS=Paenibacillus polymyxa (strain SC2) OX=886882 GN=PPSC2_06380 PE=4 SV=1	3	1	0.0685	8519.68	9.8
$352-5	tr|E3EEC2|E3EEC2_PAEPS LacI family transcriptional regulator OS=Paenibacillus polymyxa (strain SC2) OX=886882 GN=rbsB1 PE=4 SV=1	3	1	0.0151	37579.5	6.48
$381-1	tr|E3E4W3|E3E4W3_PAEPS LacI family transcriptional regulator OS=Paenibacillus polymyxa (strain SC2) OX=886882 GN=rbsB5 PE=4 SV=1	1	1	0.0512	40507.8	5.69
$434-1	tr|E3E7K3|E3E7K3_PAEPS LacI family transcriptional regulator OS=Paenibacillus polymyxa (strain SC2) OX=886882 GN=rbsR1 PE=4 SV=1	1	1	0.0146	38002.7	6.38
$441-1	tr|E3E7Q9|E3E7Q9_PAEPS Regulatory protein OS=Paenibacillus polymyxa (strain SC2) OX=886882 GN=tenI PE=4 SV=2	1	1	0.0355	21038.1	6.49
$445-1	tr|E3E7U4|E3E7U4_PAEPS Transcriptional regulator OS=Paenibacillus polymyxa (strain SC2) OX=886882 GN=PPSC2_14115 PE=4 SV=1	1	1	0.0311	18595.3	6.07
$457-1	tr|E3E836|E3E836_PAEPS Fur family transcriptional regulator OS=Paenibacillus polymyxa (strain SC2) OX=886882 GN=fur1 PE=3 SV=1	1	1	0.0545	19028.3	5.99
$459-1	tr|E3E857|E3E857_PAEPS Stage 0 sporulation protein A homolog OS=Paenibacillus polymyxa (strain SC2) OX=886882 GN=spo0A PE=4 SV=1	1	1	0.03	29922.3	6.01
$497-1	tr|E3E9P7|E3E9P7_PAEPS AraC family transcriptional regulator OS=Paenibacillus polymyxa (strain SC2) OX=886882 GN=lacR PE=4 SV=1	1	1	0.0162	34666.1	5.93
$537-1	tr|E3EAU3|E3EAU3_PAEPS Fur family transcriptional regulator OS=Paenibacillus polymyxa (strain SC2) OX=886882 GN=perR3 PE=3 SV=1	1	1	0.0534	15019.9	6.22
$538-1	tr|E3EAW1|E3EAW1_PAEPS Regulator OS=Paenibacillus polymyxa (strain SC2) OX=886882 GN=abrB11 PE=4 SV=1	1	1	0.0414	16725.3	9.23
$540-1	tr|E3EB15|E3EB15_PAEPS GntR family transcriptional regulator OS=Paenibacillus polymyxa (strain SC2) OX=886882 GN=gntR11 PE=4 SV=1	1	1	0.0453	28106.4	5.53
$542-1	tr|E3EB94|E3EB94_PAEPS LuxR family transcriptional regulator OS=Paenibacillus polymyxa (strain SC2) OX=886882 GN=yvqC PE=4 SV=1	1	1	0.0278	23675.9	4.75
$543-1	tr|E3EB98|E3EB98_PAEPS Stress-responsive transcriptional regulator OS=Paenibacillus polymyxa (strain SC2) OX=886882 GN=PPSC2_20930 PE=4 SV=1	1	1	0.0435	17954.9	8.59
$559-1	tr|E3EBV8|E3EBV8_PAEPS LacI family transcriptional regulator OS=Paenibacillus polymyxa (strain SC2) OX=886882 GN=kdgR5 PE=4 SV=1	1	1	0.0237	38185.7	6.15
$580-1	tr|E3ED10|E3ED10_PAEPS Crp/Fnr family transcriptional regulator OS=Paenibacillus polymyxa (strain SC2) OX=886882 GN=M1-1022 PE=4 SV=1	1	1	0.0523	18869.9	8.03
$596-1	tr|E3EDN8|E3EDN8_PAEPS TetR family transcriptional regulator OS=Paenibacillus polymyxa (strain SC2) OX=886882 GN=mtrR PE=4 SV=1	1	1	0.0415	22463.6	6.07
$611-1	tr|E3EE07|E3EE07_PAEPS ArsR family transcriptional regulator OS=Paenibacillus polymyxa (strain SC2) OX=886882 GN=M1-640 PE=4 SV=1	1	1	0.0346	35980.5	5.04
$637-1	tr|E3EFI7|E3EFI7_PAEPS AsnC family transcriptional regulator OS=Paenibacillus polymyxa (strain SC2) OX=886882 GN=lrp1 PE=4 SV=1	1	1	0.0361	19042.6	4.91
$642-1	tr|E3EFL1|E3EFL1_PAEPS Transcriptional regulator OS=Paenibacillus polymyxa (strain SC2) OX=886882 GN=mprA1 PE=4 SV=1	1	1	0.0262	26079.8	5.23
$711-1	tr|E3EIG2|E3EIG2_PAEPS HTH-type transcriptional regulator OS=Paenibacillus polymyxa (strain SC2) OX=886882 GN=yvbF PE=3 SV=1	1	1	0.0374	22099.4	5.46
* reprents candidate binding protein bound to Ppmx
